# Supplementary material for: mRNA mediates passive vaccination against infectious agents, toxins, and tumors
Source: EMBO Mol Med. 2017 Aug 9;9(10):1434–47. doi: 10.15252/emmm.201707678 (PMC5623855; doi:10.15252/emmm.201707678)
Supplement: Supplementary file 2 — Source Data for Appendix [file EMMM-9-1434-s003.zip]

Archive with 4 entries (3 files):
- EMM_07678_SD_Appendix/
- EMM_07678_SD_Appendix/EMM_07678_SD_FigS1.pdf
- EMM_07678_SD_Appendix/EMM_07678_SD_FigS3.pdf
- EMM_07678_SD_Appendix/EMM_07678_SD_FigS9.pdf
